# Supplementary material for: The genome-wide effects of ionizing radiation on mutation induction in the mammalian germline
Source: Nat Commun. 2015 Mar 26;6:6684. doi: 10.1038/ncomms7684 (PMC4389250; doi:10.1038/ncomms7684)
Supplement: Supplementary Data 1 — Structure of de novo CNV mutations [file ncomms7684-s2.xlsx]

## Sheet: Sheet1
Supplementary Data 1 | Sructure of de novo CNV mutations
CNV	Type	No genes	Gene name	Gene biotype	Location
Control
CNVc1	del	1	5730522E02Rik	protein coding	chr11:25602763 – 26210763
Irradiated, post-meiotic
CNVa8*	del	0
CNVa1	del	43	Gm15818	predicted gene	chr1:9982387 - 9992366
			Tcf24	protein coding	chr1:9960163 - 9967932
			RP24-427A3.1	pseudogene	chr1:11223566 - 11224174
			Gm15603	pseudogene	chr1:10695123 - 10695614
			Prex2	protein coding	chr1:10993465 - 11303681
			Cpa6	protein coding	chr1:10324720 - 10719945
			Adhfe1	protein coding	chr1:9547948 - 9580673
			RP24-88A10.1	pseudogene	chr1:10805281 - 10806522
			Snhg6	snoRNA	chr1:9941959 - 9944118
			Mcmdc2	protein coding	chr1:9908638 - 9942085
			Gm7493	pseudogene	chr1:8962996 - 8963621
			Gm15452	pseudogene	chr1:8791923 - 8792162
			Gm6152	pseudogene	chr1:8855928 - 8856267
			Gm15604	pseudogene	chr1:10554098 - 10555553
			Gm16284	pseudogene	chr1:8468426 - 8468825
			RP24-467J24.1	pseudogene	chr1:10868688 - 10869446
			RP24-219C22.3	lincRNA	chr1:9639255 - 9640582
			Sntg1	protein coding	chr1:8361475 - 9299878
			3110035E14Rik	protein coding	chr1:9601199 - 9627143
			Gm6161	pseudogene	chr1:9574548 - 9575649
			Vcpip1	protein coding	chr1:9718622 - 9748382
			1700034P13Rik	lincRNA	chr1:9747648 - 9791922
			RP24-467J24.2	pseudogene	chr1:11608139 - 11608400
			2610203C22Rik	protein coding	chr1:9560832 - 9631175
			Cops5	protein coding	chr1:10024601 - 10038168
			Rrs1	protein coding	chr1:9545408 - 9547455
			Gm6195	pseudogene	chr1:9802197 - 9802553
			A830018L16Rik	protein coding	chr1:11414105 - 11975901
			Ppp1r42	protein coding	chr1:9968624 - 10009136
			Mybl1	protein coding	chr1:9667415 - 9700209
			Sgk3	protein coding	chr1:9798107 - 9900845
			Arfgef1	protein coding	chr1:10137571 - 10232670
			Cspp1	protein coding	chr1:10037987 - 10136768
			Snord87	snoRNA	chr1:9942463 - 9942549
			Gm23358	miRNA	chr1:8588615 - 8588724
			Gm24276	miRNA	chr1:8816138 - 8816247
			Gm22607	snRNA	chr1:9834498 - 9834602
			Gm26348	non-coding RNA gene	chr1:10166539 - 10166778
			Gm25253	snRNA	chr1:10555554 - 10555660
			Gm22963	snoRNA	chr1:10921670 - 10921760
			Gm24173	snoRNA	chr1:11134111 - 11134238
			Gm24765	snRNA	chr1:9458670 - 9458772
			Gm24674	snRNA	chr1:10009814 - 10009917
CNVa13	del	1	Pds5a	protein coding	chr5:65615260 - 65697856
CNVa7	del	2	Mcph1	protein coding	chr8:18595131 - 18803189
			Angpt2	protein coding	chr8:18690263 - 18741562
CNVab12*	del	1	Ablim1	protein coding	chr19:57032733 - 57314919
CNVa36	dupl	1	Tprg	protein coding	chr16:25286817 - 25422344
CNVa15	del	82	Ugt2b35	protein coding	chr5:87000860 - 87011674
			Amtn	protein coding	chr5:88376108 - 88385916
			Ugt2b37	protein coding	chr5:87240493 - 87254804
			Tmprss11c	protein coding	chr5:86231481 - 86289308
			1700031L13Rik	unclassified gene	chr5:82122408 - 82124713
			Gm2199	pseudogene	chr5:80900750 - 80901623
			Gnrhr	protein coding	chr5:86180754 - 86197901
			BC051076	protein coding	chr5:87963485 - 87966349
			Sult1e1	protein coding	chr5:87575968 - 87591611
			Csn1s2a	protein coding	chr5:87774567 - 87788797
			Sult1b1	protein coding	chr5:87513339 - 87538195
			Smr2	protein coding	chr5:88086556 - 88109053
			Ugt2b1	protein coding	chr5:86916638 - 86926530
			Cabs1	protein coding	chr5:87979439 - 87981544
			Gm11116	protein coding	chr5:88110567 - 88111530
			Rufy3	protein coding	chr5:88583574 - 88642671
			RP24-324D14.2	protein coding	chr5:87969517 - 88008277
			RP23-423C8.2	antisense	chr5:87908579 - 87979351
			Prr27	protein coding	chr5:87825686 - 87846386
			Tmprss11b	protein coding	chr5:86657631 - 86676362
			Smr3a	protein coding	chr5:88002549 - 88008534
			Cenpc1	protein coding	chr5:86012043 - 86065583
			Gm7714	protein coding	chr5:88268919 - 88282835
			Gm11115	protein coding	chr5:88154023 - 88154099
			Utp3	protein coding	chr5:88554483 - 88556083
			Gm7337	pseudogene	chr5:87850359 - 87853013
			Csn1s1	protein coding	chr5:87666224 - 87682573
			Slc4a4	protein coding	chr5:88886818 - 89239653
			Csn3	protein coding	chr5:87925579 - 87932665
			Ambn	protein coding	chr5:88456011 - 88468527
			Ugt2a3	protein coding	chr5:87324972 - 87337195
			Csn2	protein coding	chr5:87692624 - 87699421
			Enam	protein coding	chr5:88487982 - 88506049
			Tmprss11f	protein coding	chr5:86521898 - 86632424
			Prol1	protein coding	chr5:88317312 - 88328817
			Lphn3	protein coding	chr5:81020138 - 81825133
			Tmprss11g	protein coding	chr5:86485876 - 86518600
			Tmprss11e	protein coding	chr5:86705186 - 86745815
			2310003L06Rik	protein coding	chr5:87969459 - 87972870
			Mob1b	protein coding	chr5:88720855 - 88762058
			Gm16579	unclassified gene	chr5:86728899 - 86759736
			Tmprss11a	protein coding	chr5:86410410 - 86468990
			Uba6	protein coding	chr5:86110720 - 86172803
			Gm15682	pseudogene	chr5:88739247 - 88739729
			Hmgn2-ps1	pseudogene	chr5:84123313 - 84123591
			Dck	protein coding	chr5:88764996 - 88783281
			RP24-187F3.1	lincRNA	chr5:79419417 - 79419690
			Mkrn1-ps1	pseudogene	chr5:88838009 - 88839402
			Ythdc1	protein coding	chr5:86804221 - 86836659
			Ugt2a1	protein coding	chr5:87459490 - 87490871
			Stap1	protein coding	chr5:86071746 - 86103993
			Epha5	protein coding	chr5:84057791 - 84417382
			Ugt2b38	protein coding	chr5:87409942 - 87424203
			Grsf1	protein coding	chr5:88659448 - 88676171
			Gm15626	pseudogene	chr5:83299585 - 83300452
			Tecrl	protein coding	chr5:83278145 - 83355195
			Ugt2b5	protein coding	chr5:87124960 - 87140318
			Csn1s2b	protein coding	chr5:87808082 - 87824426
			Sult1d1	protein coding	chr5:87554645 - 87569027
			Tmprss11d	protein coding	chr5:86302217 - 86373420
			Gm16054	predicted gene	chr5:81791909 - 81798426
			Ugt2b36	protein coding	chr5:87065927 - 87092555
			Odam	protein coding	chr5:87885029 - 87894174
			Igj	protein coding	chr5:88520512 - 88527891
			Ugt2b34	protein coding	chr5:86889767 - 86906937
			Gm25066	snoRNA	chr5:87733528 - 87733650
			Gm22553	non-coding RNA gene	chr5:79638815 - 79639109
			Gm25806	snRNA	chr5:83690004 - 83690125
			Gm24626	snRNA	chr5:85829627 - 85829787
			Gm25211	snRNA	chr5:86916216 - 86916322
			Mir1187	miRNA	chr5:82798944 - 82799065
			Gm25765	snoRNA	chr5:83648823 - 83648954
			Gm22974	snRNA	chr5:80893654 - 80893756
			Gm24524	snRNA	chr5:86079766 - 86079935
			Gm24129	snRNA	chr5:82803765 - 82803861
			Gm23429	snRNA	chr5:79750381 - 79750529
			Gm24121	snRNA	chr5:86928903 - 86929008
			Gm24792	snoRNA	chr5:83723462 - 83723589
			Gm22048	miRNA	chr5:81735918 - 81736011
			Gm24314	snoRNA	chr5:87764679 - 87764801
			Gm24304	snRNA	chr5:80098908 - 80099014
			Gm25473	snRNA	chr5:86236855 - 86236961
			Ugt2b35	protein coding	chr5:87000860 - 87011674
			Amtn	protein coding	chr5:88376108 - 88385916
Irradiated, pre-meiotic
CNVb35	del	18	RP23-338M12.2	lincRNA	chr13:79285712 - 79298242
			A830082K12Rik	non-coding RNA gene	chr13:78198017 - 78279391
			2210408I21Rik	protein coding	chr13:77135540 - 77613291
			Gm21959	pseudogene	chr13:76683982 - 76684398
			Ankrd32	protein coding	chr13:77043088 - 77135473
			Nr2f1	protein coding	chr13:78188973 - 78199757
			Gm6317	pseudogene	chr13:78372987 - 78379134
			Pou5f2	protein coding	chr13:78024902 - 78026295
			Fam172a	protein coding	chr13:77708690 - 78166238
			Mctp1	protein coding	chr13:76384535 - 77031810
			Gm15740	pseudogene	chr13:76696619 - 76697910
			Gm8185	pseudogene	chr13:76935163 - 76935831
			Gm25383	snoRNA	chr13:79161719 - 79161862
			Gm26088	snoRNA	chr13:77676821 - 77676951
			Gm23019	miRNA	chr13:78361097 - 78361189
			Gm24519	snoRNA	chr13:76604319 - 76604450
			Gm24025	miRNA	chr13:76321204 - 76321279
			Gm24863	snRNA	chr13:79454970 - 79455076
CNVb54*	dupl	1	9030617O03Rik	protein coding	chr12:100779057 - 100896981
CNVb14	del	1	Lsamp	protein coding	chr16:39984361 - 42181679
CNVb16	dupl	0
CNVb32	del	2	D230017M19Rik	lincRNA	chr1:72236465 - 72274869
			Pecr	protein coding	chr1:72259167 - 72284314
CNVb6	del	7	Lrrc3b	protein coding	chr14:15357519 - 15438987
			B230110C06Rik	lincRNA	chr14:15437623 - 15452423
			Top2b	protein coding	chr14:16365179 - 16430787
			Rarb	protein coding	chr14:16430842 – 16575472
			Thrb	protein coding	chr14:17660960 - 18038088
			Ngly1	protein coding	chr14:16249280 - 16311926
			Oxsm	protein coding	chr14:16238656 - 16249808
CNVb28	del	0
CNVb31	del	0
CNVb18	del	1	Gm12442	pseudogene	chr4:48972978 - 48973315
CNVb57	del	12	Mir17hg	lincRNA	chr14:115042879 - 115046727
			Gm18367	pseudogene	chr14:115555923 - 115556522
			Gm20713	predicted gene	chr14:115788144 - 115871278
			Gpc5	protein coding	chr14:115092215 - 116525179
			4930505G20Rik	non-coding RNA gene	chr14:115396551 - 115409552
			Mir17	miRNA	chr14:115043671 - 115043754
			Mir19a	miRNA	chr14:115044000 - 115044081
			Gm24073	snRNA	chr14:114980428 - 114980533
			Mir19b-1	miRNA	chr14:115044305 - 115044391
			Mir20a	miRNA	chr14:115044157 - 115044263
			Mir92-1	miRNA	chr14:115044427 - 115044506
			Mir18	miRNA	chr14:115043851 - 115043946
CNVb15	del	1	Lsamp	protein coding	chr16:39984361 - 42181679
*Mosaic mutations
